# Supplementary material for: Disinfection exhibits systematic impacts on the drinking water microbiome
Source: Microbiome. 2020 Mar 20;8:42. doi: 10.1186/s40168-020-00813-0 (PMC7085177; doi:10.1186/s40168-020-00813-0)
Supplement: Supplementary file 3 — Additional file 2:Table S11. Summary statistics for metagenome assembled genomes (MAGs) extracted from the metagenome assemblies. Metagenome assembled genomes (MAG) were finalized after dereplication using dRep (https://github.com/MrOlm/drep) using all MAGs assembled in this study. As a result, the name assigned to a MAG does not represent sampling location it was assembled from. MAGs were assigned taxonomy using the Genome taxonomy database (GTDBTK: https://gtdb.ecogenomic.org/) version 0.1.3. The completeness and redundancy of MAGs was estimated using CheckM (https://github.com/Ecogenomics/CheckM/wiki) version 1.0.7. Only MAGs >50% completeness and <10% redundancy were included in the study. The genome statistics were estimated using Prokka. The coding density was estimated by dividing the cumulative length of coding sequences (CDS) divided by the length of the MAG. The MAGs were assigned four categories, "D-only", "ND-only", "Both", and "Other". "D-only" was assigned to MAGs detected in >20% of disinfected samples and not detected in non-disinfected samples. "ND-only" was assigned to MAGs detected in <20% of disinfected samples and not detected of non-disinfected samples. "Both" was assigned to MAGs that were detected in >20% of disinfected and non-disinfected samples. "Other" was assigned to MAGs that did not fall in either of the above three classes. (see excel spreadsheet). [file 40168_2020_813_MOESM2_ESM.xlsx]

## Sheet: bins_summary
Bin	Analysis project type	GTDB-tk taxonomy (v0.1.3)							taxa id	CheckM stats (v 1.0.7)		Genome statistics	Estimated genome							Assembly software	Assembly quality	Completeness software	Bin parameters	Binning software	MAG category
ID		Domain	Phylum	Class	Order	Family	Genus	Species		Completenes	Redundancy	MAG size (Mbp)	size (Mbp)	GC content	No. of contigs	CDS	Coding density	tRNA	rRNA
D5_Bin_14	MAG	Bacteria	Proteobacteria	Alphaproteobacteria	Rhizobiales	Hyphomicrobiaceae			multi-marker approach	99.19	1.92	4.34	4.37544	0.64	70	4007	0.88114	41	3	MetaSPAdes (v3.10.1 )	high	checkm (v1.0.7 )	kmer+coverage	CONCOCT in anvi'o	BOTH
D1_Bin_28	MAG	Bacteria	Proteobacteria	Gammaproteobacteria	Nevskiales	Nevskiaceae	Nevskia		multi-marker approach	98.55	0.91	4.53	4.59665	0.67	28	3943	0.901476	47	0	MetaSPAdes (v3.10.1 )	med	checkm (v1.0.7 )	kmer+coverage	CONCOCT in anvi'o	BOTH
D4_Bin_10	MAG	Bacteria	Actinobacteriota	Actinobacteria	Corynebacteriales	Corynebacteriaceae	Mycobacterium		multi-marker approach	98.49	0	5.76	5.84831	0.67	64	5509	0.92593	57	2	MetaSPAdes (v3.10.1 )	med	checkm (v1.0.7 )	kmer+coverage	CONCOCT in anvi'o	BOTH
D3_Bin_17	MAG	Bacteria	Proteobacteria	Alphaproteobacteria	Rhizobiales	Xanthobacteraceae	SG-bin9		multi-marker approach	97.71	0.32	4.2	4.29843	0.62	32	3960	0.880624	51	3	MetaSPAdes (v3.10.1 )	med	checkm (v1.0.7 )	kmer+coverage	CONCOCT in anvi'o	BOTH
D1_Bin_39	MAG	Bacteria	Proteobacteria	Gammaproteobacteria	Betaproteobacteriales	SG8-41	Ga0077527		multi-marker approach	97.47	0.12	3.48	3.57033	0.6	75	3371	0.901616	40	0	MetaSPAdes (v3.10.1 )	med	checkm (v1.0.7 )	kmer+coverage	CONCOCT in anvi'o	BOTH
D4_Bin_9	MAG	Bacteria	Proteobacteria	Alphaproteobacteria	Rhizobiales	Beijerinckiaceae	Bosea		multi-marker approach	86.19	2.36	3.49	4.04919	0.69	523	3436	0.847015	31	0	MetaSPAdes (v3.10.1 )	med	checkm (v1.0.7 )	kmer+coverage	CONCOCT in anvi'o	BOTH
D3_Bin_12	MAG	Bacteria	Proteobacteria	Alphaproteobacteria	Reyranellales	Reyranellaceae	Reyranella		multi-marker approach	80.99	0.75	6.36	7.85282	0.67	313	6283	0.894701	35	0	MetaSPAdes (v3.10.1 )	med	checkm (v1.0.7 )	kmer+coverage	CONCOCT in anvi'o	BOTH
D4_Bin_3	MAG	Bacteria	Proteobacteria	Alphaproteobacteria	Reyranellales	Reyranellaceae	Reyranella		multi-marker approach	71.97	0.93	4.91	6.82229	0.66	795	4905	0.862329	30	0	MetaSPAdes (v3.10.1 )	med	checkm (v1.0.7 )	kmer+coverage	CONCOCT in anvi'o	BOTH
D3_Bin_9	MAG	Bacteria	Actinobacteriota	Actinobacteria	Corynebacteriales	Corynebacteriaceae	Mycobacterium		multi-marker approach	71.45	1.16	4.18	5.85024	0.68	449	4238	0.888113	29	0	MetaSPAdes (v3.10.1 )	med	checkm (v1.0.7 )	kmer+coverage	CONCOCT in anvi'o	BOTH
D2_Bin_10	MAG	Bacteria	Proteobacteria	Gammaproteobacteria	Betaproteobacteriales	Methylophilaceae	Methylotenera_A		multi-marker approach	98.93	0	2.5	2.52704	0.42	35	2363	0.911576	35	3	MetaSPAdes (v3.10.1 )	high	checkm (v1.0.7 )	kmer+coverage	CONCOCT in anvi'o	D_only
D1_Bin_41	MAG	Bacteria	Proteobacteria	Alphaproteobacteria	Sphingomonadales	Sphingomonadaceae	Ga0077559		multi-marker approach	98.37	1.88	3.01	3.05988	0.56	68	2880	0.902913	38	3	MetaSPAdes (v3.10.1 )	high	checkm (v1.0.7 )	kmer+coverage	CONCOCT in anvi'o	D_only
D1_Bin_33	MAG	Bacteria	Proteobacteria	Alphaproteobacteria	Rhizobiales	Hyphomicrobiaceae			multi-marker approach	96.44	1.92	3.55	3.68105	0.63	46	3231	0.853319	46	2	MetaSPAdes (v3.10.1 )	med	checkm (v1.0.7 )	kmer+coverage	CONCOCT in anvi'o	D_only
D5_Bin_18	MAG	Bacteria	Proteobacteria	Alphaproteobacteria	Rhizobiales	UBA4765	UBA4765	GCA_002083695.1	multi-marker approach	96.31	0	3.12	3.23954	0.61	61	3003	0.911622	42	0	MetaSPAdes (v3.10.1 )	med	checkm (v1.0.7 )	kmer+coverage	CONCOCT in anvi'o	D_only
D2_Bin_4	MAG	Bacteria	Proteobacteria	Alphaproteobacteria	Rhizobiales	Hyphomicrobiaceae			multi-marker approach	95.43	1.92	3.69	3.86671	0.63	57	3358	0.853814	42	1	MetaSPAdes (v3.10.1 )	med	checkm (v1.0.7 )	kmer+coverage	CONCOCT in anvi'o	D_only
D6_Bin_6	MAG	Bacteria	Proteobacteria	Alphaproteobacteria	Rhizobiales	UBA4765	UBA4765	GCA_002365175.1	multi-marker approach	94.09	1.58	2.98	3.16718	0.61	45	2864	0.913174	44	3	MetaSPAdes (v3.10.1 )	high	checkm (v1.0.7 )	kmer+coverage	CONCOCT in anvi'o	D_only
D4_Bin_21	MAG	Bacteria	Proteobacteria	Alphaproteobacteria	Sphingomonadales	Sphingomonadaceae	Sphingomonas		multi-marker approach	94.06	0.02	2.57	2.7323	0.64	56	2454	0.918253	37	0	MetaSPAdes (v3.10.1 )	med	checkm (v1.0.7 )	kmer+coverage	CONCOCT in anvi'o	D_only
D1_Bin_51	MAG	Bacteria	Proteobacteria	Gammaproteobacteria	Betaproteobacteriales	Methylophilaceae	Methylotenera_A		multi-marker approach	93.91	0	2.27	2.41721	0.42	90	2151	0.893223	33	3	MetaSPAdes (v3.10.1 )	high	checkm (v1.0.7 )	kmer+coverage	CONCOCT in anvi'o	D_only
D2_Bin_8	MAG	Bacteria	Proteobacteria	Alphaproteobacteria	Sphingomonadales	Sphingomonadaceae	Ga0077559		multi-marker approach	92.91	1.14	2.41	2.59391	0.56	36	2295	0.908328	36	0	MetaSPAdes (v3.10.1 )	med	checkm (v1.0.7 )	kmer+coverage	CONCOCT in anvi'o	D_only
D4_Bin_12	MAG	Bacteria	Cyanobacteriota	Vampirovibrionia	Obscuribacterales	Obscuribacteraceae	Ga0077546		multi-marker approach	82.73	0.91	4.61	5.57234	0.47	85	3953	0.898056	51	1	MetaSPAdes (v3.10.1 )	med	checkm (v1.0.7 )	kmer+coverage	CONCOCT in anvi'o	D_only
D6_Bin_4	MAG	Bacteria	Proteobacteria	Alphaproteobacteria	Rhizobiales	Hyphomicrobiaceae			multi-marker approach	76.84	1.21	3.05	3.96929	0.63	166	2822	0.843663	31	0	MetaSPAdes (v3.10.1 )	med	checkm (v1.0.7 )	kmer+coverage	CONCOCT in anvi'o	D_only
D8_Bin_1	MAG	Bacteria	Proteobacteria	Alphaproteobacteria	Sphingomonadales	Sphingomonadaceae	Sphingomonas		multi-marker approach	75.2	6	2.86	3.80319	0.61	558	2941	0.829146	36	0	MetaSPAdes (v3.10.1 )	med	checkm (v1.0.7 )	kmer+coverage	CONCOCT in anvi'o	D_only
D1_Bin_44	MAG	Bacteria	Proteobacteria	Alphaproteobacteria	Sphingomonadales	Sphingomonadaceae	Sphingomonas	GCA_002083655.1	multi-marker approach	70.69	0	2.71	3.83364	0.61	70	2640	0.903228	37	0	MetaSPAdes (v3.10.1 )	med	checkm (v1.0.7 )	kmer+coverage	CONCOCT in anvi'o	D_only
D3_Bin_3	MAG	Bacteria	Actinobacteriota	Actinobacteria	Corynebacteriales	Corynebacteriaceae	Mycobacterium	GCF_002013415.1	multi-marker approach	69.57	3.56	4.07	5.85022	0.64	779	4460	0.838971	45	1	MetaSPAdes (v3.10.1 )	med	checkm (v1.0.7 )	kmer+coverage	CONCOCT in anvi'o	D_only
D3_Bin_15	MAG	Bacteria	Proteobacteria	Alphaproteobacteria	Rhizobiales	UBA4765	UBA4765	GCA_002083695.1	multi-marker approach	63.09	0.74	2.1	3.32858	0.61	294	2161	0.869483	27	0	MetaSPAdes (v3.10.1 )	med	checkm (v1.0.7 )	kmer+coverage	CONCOCT in anvi'o	D_only
D5_Bin_4	MAG	Bacteria	Actinobacteriota	Actinobacteria	Corynebacteriales	Corynebacteriaceae	Mycobacterium	Mycobacterium llatzerense	multi-marker approach	63.07	3.99	5.58	8.84731	0.66	922	5756	0.844346	37	0	MetaSPAdes (v3.10.1 )	med	checkm (v1.0.7 )	kmer+coverage	CONCOCT in anvi'o	D_only
ND1_Bin_1_1	MAG	Bacteria	Proteobacteria	Alphaproteobacteria	Rhizobiales	Beijerinckiaceae	Methylocystis		multi-marker approach	99.5	3.36	4.22	4.24121	0.62	197	4216	0.849459	47	1	MetaSPAdes (v3.10.1 )	med	checkm (v1.0.7 )	kmer+coverage	CONCOCT in anvi'o	ND_only
ND5_Bin_38_1	MAG	Bacteria	Bdellovibrionota	Bdellovibrionia	Bdellovibrionales	Bdellovibrionaceae			multi-marker approach	99.1	0.9	3.49	3.5217	0.42	81	3400	0.912735	33	2	MetaSPAdes (v3.10.1 )	med	checkm (v1.0.7 )	kmer+coverage	CONCOCT in anvi'o	ND_only
ND2_Bin_13	MAG	Bacteria	Actinobacteriota	Thermoleophilia	Solirubrobacterales				multi-marker approach	97.01	1.28	2.59	2.66983	0.63	14	2500	0.929721	45	3	MetaSPAdes (v3.10.1 )	high	checkm (v1.0.7 )	kmer+coverage	CONCOCT in anvi'o	ND_only
ND4_Bin_8	MAG	Bacteria	Proteobacteria	Gammaproteobacteria	Ga0077554	Ga007554	Ga0077554		multi-marker approach	96.56	2.14	2.89	2.99296	0.57	47	2783	0.89338	42	1	MetaSPAdes (v3.10.1 )	med	checkm (v1.0.7 )	kmer+coverage	CONCOCT in anvi'o	ND_only
ND2_Bin_21	MAG	Bacteria	Proteobacteria	Gammaproteobacteria	Coxiellales	Coxiellaceae			multi-marker approach	96.55	1.77	1.62	1.67789	0.45	136	1513	0.876235	40	3	MetaSPAdes (v3.10.1 )	high	checkm (v1.0.7 )	kmer+coverage	CONCOCT in anvi'o	ND_only
ND2_Bin_14	MAG	Bacteria	Proteobacteria	Alphaproteobacteria	UBA9655	UBA9655	UBA9655		multi-marker approach	95.7	0	2	2.08986	0.42	158	1862	0.849971	42	2	MetaSPAdes (v3.10.1 )	med	checkm (v1.0.7 )	kmer+coverage	CONCOCT in anvi'o	ND_only
ND5_Bin_30	MAG	Bacteria	Chloroflexota	Dehalococcoidia	SM23-28-2				multi-marker approach	95.06	0	3.58	3.76604	0.63	52	3487	0.889561	48	3	MetaSPAdes (v3.10.1 )	high	checkm (v1.0.7 )	kmer+coverage	CONCOCT in anvi'o	ND_only
ND5_Bin_50	MAG	Bacteria	Acidobacteriota	Luteitaleia	Luteitaleales	UBA2999	12-FULL-67-14b		multi-marker approach	94.87	6.03	4.73	4.98577	0.66	67	4104	0.942339	48	3	MetaSPAdes (v3.10.1 )	med	checkm (v1.0.7 )	kmer+coverage	CONCOCT in anvi'o	ND_only
ND3_Bin_17	MAG	Bacteria	Proteobacteria	Gammaproteobacteria	Tenderiales	Tenderiaceae			multi-marker approach	94.72	0.97	3.41	3.60008	0.53	83	3179	0.892372	40	1	MetaSPAdes (v3.10.1 )	med	checkm (v1.0.7 )	kmer+coverage	CONCOCT in anvi'o	ND_only
ND5_Bin_57	MAG	Bacteria	Elusimicrobiota	Elusimicrobia	2-02-FULL-39-32	2-01-FULL-60-11			multi-marker approach	94.32	2.31	2.71	2.8732	0.52	96	2254	0.904279	69	2	MetaSPAdes (v3.10.1 )	med	checkm (v1.0.7 )	kmer+coverage	CONCOCT in anvi'o	ND_only
ND3_Bin_7	MAG	Bacteria	Proteobacteria	Gammaproteobacteria	Betaproteobacteriales	Burkholderiaceae	Polaromonas		multi-marker approach	93.19	1.87	4	4.29231	0.62	169	3811	0.899812	38	1	MetaSPAdes (v3.10.1 )	med	checkm (v1.0.7 )	kmer+coverage	CONCOCT in anvi'o	ND_only
ND5_Bin_58	MAG	Bacteria	Proteobacteria	Gammaproteobacteria	Betaproteobacteriales	SG8-41	UBA5216		multi-marker approach	92.7	1.29	5.11	5.51241	0.59	182	4926	0.895116	44	1	MetaSPAdes (v3.10.1 )	med	checkm (v1.0.7 )	kmer+coverage	CONCOCT in anvi'o	ND_only
ND5_Bin_38_2	MAG	Bacteria	Bdellovibrionota	Bdellovibrionia	Bdellovibrionales				multi-marker approach	92.58	1.79	2.58	2.78678	0.42	47	2484	0.898179	32	3	MetaSPAdes (v3.10.1 )	high	checkm (v1.0.7 )	kmer+coverage	CONCOCT in anvi'o	ND_only
ND5_Bin_60	MAG	Bacteria	Planctomycetota	UBA1135	UBA1135				multi-marker approach	92.05	1.14	4.41	4.79087	0.64	487	3681	0.866861	44	0	MetaSPAdes (v3.10.1 )	med	checkm (v1.0.7 )	kmer+coverage	CONCOCT in anvi'o	ND_only
ND2_Bin_17	MAG	Bacteria	Omnitrophota	koll11	UBA10015				multi-marker approach	91.58	0	2.28	2.48963	0.5	101	2122	0.909413	44	3	MetaSPAdes (v3.10.1 )	high	checkm (v1.0.7 )	kmer+coverage	CONCOCT in anvi'o	ND_only
ND3_Bin_10	MAG	Bacteria	Proteobacteria	Alphaproteobacteria	Micavibrionales	Micavibrionaceae			multi-marker approach	91.53	9.83	2.82	3.08096	0.5	342	2902	0.859209	43	1	MetaSPAdes (v3.10.1 )	med	checkm (v1.0.7 )	kmer+coverage	CONCOCT in anvi'o	ND_only
ND5_Bin_67	MAG	Bacteria	Proteobacteria	Alphaproteobacteria	Micavibrionales	Micavibrionaceae			multi-marker approach	91.53	7.1	2.77	3.02633	0.54	49	2682	0.907631	42	3	MetaSPAdes (v3.10.1 )	med	checkm (v1.0.7 )	kmer+coverage	CONCOCT in anvi'o	ND_only
ND5_Bin_41	MAG	Bacteria	Proteobacteria	Alphaproteobacteria	Caulobacterales	Hyphomonadaceae	SWB02		multi-marker approach	90.76	5.21	3.37	3.71309	0.65	373	3470	0.859569	48	2	MetaSPAdes (v3.10.1 )	med	checkm (v1.0.7 )	kmer+coverage	CONCOCT in anvi'o	ND_only
ND5_Bin_16_1	MAG	Bacteria	Acidobacteriota	Luteitaleia	Luteitaleales	UBA2999			multi-marker approach	87.58	6.04	3.01	3.43686	0.65	161	2736	0.907659	43	2	MetaSPAdes (v3.10.1 )	med	checkm (v1.0.7 )	kmer+coverage	CONCOCT in anvi'o	ND_only
ND5_Bin_3_1	MAG	Bacteria	Acidobacteriota	Luteitaleia	Luteitaleales	UBA2999			multi-marker approach	87.32	4.7	3.61	4.13422	0.66	490	3335	0.876759	43	0	MetaSPAdes (v3.10.1 )	med	checkm (v1.0.7 )	kmer+coverage	CONCOCT in anvi'o	ND_only
ND4_Bin_6	MAG	Bacteria	Proteobacteria	Gammaproteobacteria	Betaproteobacteriales	Gallionellaceae			multi-marker approach	86.66	2.45	1.9	2.19248	0.49	253	1847	0.809225	30	0	MetaSPAdes (v3.10.1 )	med	checkm (v1.0.7 )	kmer+coverage	CONCOCT in anvi'o	ND_only
ND3_Bin_21	MAG	Archaea	Altiarchaeota	Altiarchaeia	SCGC-AAA252-I15				multi-marker approach	86.5	1.4	1.3	1.50289	0.39	233	1426	0.801568	13	3	MetaSPAdes (v3.10.1 )	med	checkm (v1.0.7 )	kmer+coverage	CONCOCT in anvi'o	ND_only
ND3_Bin_28	MAG	Bacteria	Patescibacteria	Gracilibacteria	Peribacterales	Peribacteraceae			multi-marker approach	83.39	0	1.17	1.40305	0.51	141	1161	0.847476	42	2	MetaSPAdes (v3.10.1 )	med	checkm (v1.0.7 )	kmer+coverage	CONCOCT in anvi'o	ND_only
ND3_Bin_13	MAG	Bacteria	Proteobacteria	Gammaproteobacteria	Betaproteobacteriales	Burkholderiaceae	Limnohabitans		multi-marker approach	80.86	2.37	2.82	3.48751	0.6	405	2812	0.871259	33	0	MetaSPAdes (v3.10.1 )	med	checkm (v1.0.7 )	kmer+coverage	CONCOCT in anvi'o	ND_only
ND5_Bin_36	MAG	Bacteria	Proteobacteria	Alphaproteobacteria	Rhodospirillales	Rhodospirillaceae			multi-marker approach	80.73	8.62	3.17	3.92667	0.63	467	3005	0.845406	35	0	MetaSPAdes (v3.10.1 )	med	checkm (v1.0.7 )	kmer+coverage	CONCOCT in anvi'o	ND_only
ND4_Bin_5	MAG	Bacteria	Actinobacteriota	Actinobacteria	Propionibacteriales	Nocardioidaceae	Nocardioides		multi-marker approach	78.89	1.35	2.09	2.64926	0.68	350	2099	0.869209	37	0	MetaSPAdes (v3.10.1 )	med	checkm (v1.0.7 )	kmer+coverage	CONCOCT in anvi'o	ND_only
ND3_Bin_27	MAG	Bacteria	Patescibacteria	Paceibacteria	UBA9983	Kaiserbacteraceae	OLB19		multi-marker approach	78.74	1.72	0.9	1.143	0.44	9	889	0.893349	38	3	MetaSPAdes (v3.10.1 )	med	checkm (v1.0.7 )	kmer+coverage	CONCOCT in anvi'o	ND_only
ND4_Bin_2	MAG	Bacteria	Proteobacteria	Gammaproteobacteria	Betaproteobacteriales	Burkholderiaceae	Rhodoferax		multi-marker approach	78.32	2.77	3.18	4.06027	0.62	507	3194	0.850743	35	1	MetaSPAdes (v3.10.1 )	med	checkm (v1.0.7 )	kmer+coverage	CONCOCT in anvi'o	ND_only
ND3_Bin_31	MAG	Bacteria	Patescibacteria	Paceibacteria	UBA9983	Kaiserbacteraceae			multi-marker approach	77.01	0	1	1.29853	0.55	50	1102	0.903244	46	2	MetaSPAdes (v3.10.1 )	med	checkm (v1.0.7 )	kmer+coverage	CONCOCT in anvi'o	ND_only
ND2_Bin_11	MAG	Bacteria	Patescibacteria	Microgenomatia	Daviesbacterales	UBA10151			multi-marker approach	76.57	0.57	1.45	1.89369	0.38	102	1490	0.852821	45	2	MetaSPAdes (v3.10.1 )	med	checkm (v1.0.7 )	kmer+coverage	CONCOCT in anvi'o	ND_only
ND5_Bin_71	MAG	Bacteria	Proteobacteria	Alphaproteobacteria	UBA998				multi-marker approach	76.31	2.3	1.64	2.14913	0.56	230	1598	0.831669	23	1	MetaSPAdes (v3.10.1 )	med	checkm (v1.0.7 )	kmer+coverage	CONCOCT in anvi'o	ND_only
ND1_Bin_29	MAG	Bacteria	Patescibacteria	Gracilibacteria	Peribacterales	Peribacteraceae			multi-marker approach	75.88	1.88	0.87	1.14655	0.59	136	922	0.843898	35	0	MetaSPAdes (v3.10.1 )	med	checkm (v1.0.7 )	kmer+coverage	CONCOCT in anvi'o	ND_only
ND4_Bin_14	MAG	Bacteria	Patescibacteria	Paceibacteria	UBA9983	Taylorbacteraceae			multi-marker approach	75.29	0	0.69	0.916456	0.38	22	739	0.867189	37	3	MetaSPAdes (v3.10.1 )	med	checkm (v1.0.7 )	kmer+coverage	CONCOCT in anvi'o	ND_only
ND5_Bin_68	MAG	Bacteria	Proteobacteria	Alphaproteobacteria	Rhizobiales	Xanthobacteraceae	Ga0077548		multi-marker approach	71.87	0.63	2.11	2.93586	0.6	382	2185	0.845933	31	0	MetaSPAdes (v3.10.1 )	med	checkm (v1.0.7 )	kmer+coverage	CONCOCT in anvi'o	ND_only
ND3_Bin_29	MAG	Bacteria	Patescibacteria	Paceibacteria	UBA9983	Kaiserbacteraceae	UBA12088		multi-marker approach	70.51	0.31	0.98	1.38987	0.49	139	997	0.80024	33	4	MetaSPAdes (v3.10.1 )	med	checkm (v1.0.7 )	kmer+coverage	CONCOCT in anvi'o	ND_only
ND3_Bin_1_1	MAG	Bacteria	Nitrospirota	Nitrospiria	Nitrospirales	Nitrospiraceae	Nitrospira_A	GCF_900170025.1	multi-marker approach	70.48	5.81	2.82	4.00114	0.58	680	2964	0.777599	28	0	MetaSPAdes (v3.10.1 )	med	checkm (v1.0.7 )	kmer+coverage	CONCOCT in anvi'o	ND_only
ND2_Bin_18	MAG	Bacteria	Proteobacteria	Alphaproteobacteria	Rhizobiales	Beijerinckiaceae	Methylocystis		multi-marker approach	67.04	0.95	2.11	3.14737	0.64	151	2055	0.859017	18	0	MetaSPAdes (v3.10.1 )	med	checkm (v1.0.7 )	kmer+coverage	CONCOCT in anvi'o	ND_only
ND4_Bin_12	MAG	Bacteria	Patescibacteria	Paceibacteria	UBA9983	Kaiserbacteraceae	GWA1-54-10		multi-marker approach	61.49	0.86	0.53	0.861929	0.5	88	612	0.858411	34	1	MetaSPAdes (v3.10.1 )	med	checkm (v1.0.7 )	kmer+coverage	CONCOCT in anvi'o	ND_only
ND5_Bin_16_2	MAG	Bacteria	Acidobacteriota	Luteitaleia	Luteitaleales	UBA2999			multi-marker approach	59.02	4.27	2.26	3.82921	0.68	281	2010	0.886475	26	0	MetaSPAdes (v3.10.1 )	med	checkm (v1.0.7 )	kmer+coverage	CONCOCT in anvi'o	ND_only
ND5_Bin_48	MAG	Bacteria	Proteobacteria	Alphaproteobacteria	Micavibrionales	UBA2020			multi-marker approach	53.31	3.29	1.85	3.47027	0.58	395	1873	0.814824	19	0	MetaSPAdes (v3.10.1 )	med	checkm (v1.0.7 )	kmer+coverage	CONCOCT in anvi'o	ND_only
ND2_Bin_22	MAG	Bacteria	Patescibacteria	Paceibacteria	UBA9983	Kaiserbacteraceae	GWA1-54-10		multi-marker approach	51.07	5.17	0.47	0.920305	0.53	65	511	0.847095	29	2	MetaSPAdes (v3.10.1 )	med	checkm (v1.0.7 )	kmer+coverage	CONCOCT in anvi'o	ND_only
D4_Bin_5	MAG	Bacteria	Planctomycetota	Planctomycetes	Planctomycetales	Planctomycetaceae			multi-marker approach	99.73	4.49	9.39	9.41542	0.58	135	6762	0.877494	68	1	MetaSPAdes (v3.10.1 )	med	checkm (v1.0.7 )	kmer+coverage	CONCOCT in anvi'o	OTHER
D1_Bin_48	MAG	Bacteria	Proteobacteria	Alphaproteobacteria	Sphingomonadales	Sphingomonadaceae	Sphingomonas		multi-marker approach	99.15	0.02	2.84	2.86435	0.64	38	2716	0.918359	42	0	MetaSPAdes (v3.10.1 )	med	checkm (v1.0.7 )	kmer+coverage	CONCOCT in anvi'o	OTHER
D8_Bin_2	MAG	Bacteria	Actinobacteriota	Actinobacteria	Corynebacteriales	Corynebacteriaceae	Mycobacterium		multi-marker approach	99.06	1.22	6.48	6.54149	0.67	71	6243	0.920729	49	2	MetaSPAdes (v3.10.1 )	med	checkm (v1.0.7 )	kmer+coverage	CONCOCT in anvi'o	OTHER
D1_Bin_8	MAG	Bacteria	Planctomycetota	Planctomycetes	Planctomycetales	Planctomycetaceae			multi-marker approach	98.88	2.25	9.87	9.9818	0.57	350	6989	0.824808	160	1	MetaSPAdes (v3.10.1 )	med	checkm (v1.0.7 )	kmer+coverage	CONCOCT in anvi'o	OTHER
D1_Bin_49	MAG	Bacteria	Proteobacteria	Gammaproteobacteria	Betaproteobacteriales	Burkholderiaceae			multi-marker approach	97.98	0.47	2.61	2.66381	0.59	61	2484	0.910672	38	3	MetaSPAdes (v3.10.1 )	high	checkm (v1.0.7 )	kmer+coverage	CONCOCT in anvi'o	OTHER
D4_Bin_20	MAG	Bacteria	Proteobacteria	Alphaproteobacteria	Sphingomonadales	Sphingomonadaceae	Sphingomonas	Sphingomonas sp3	multi-marker approach	97.72	0.14	2.64	2.7016	0.64	40	2579	0.925544	38	0	MetaSPAdes (v3.10.1 )	med	checkm (v1.0.7 )	kmer+coverage	CONCOCT in anvi'o	OTHER
D5_Bin_21	MAG	Bacteria	Campylobacterota	Campylobacteria	Campylobacterales	Thiovulaceae	Sulfurimonas		multi-marker approach	97.54	9.02	2.21	2.26574	0.35	7	2208	0.935464	41	2	MetaSPAdes (v3.10.1 )	med	checkm (v1.0.7 )	kmer+coverage	CONCOCT in anvi'o	OTHER
D3_Bin_25	MAG	Bacteria	Proteobacteria	Alphaproteobacteria	Micavibrionales				multi-marker approach	97.52	1.97	2.09	2.14315	0.51	54	2046	0.905339	37	2	MetaSPAdes (v3.10.1 )	med	checkm (v1.0.7 )	kmer+coverage	CONCOCT in anvi'o	OTHER
D1_Bin_15	MAG	Bacteria	Planctomycetota	Planctomycetes	Planctomycetales	Planctomycetaceae			multi-marker approach	96.63	2.25	6.69	6.92332	0.6	96	5435	0.872513	43	1	MetaSPAdes (v3.10.1 )	med	checkm (v1.0.7 )	kmer+coverage	CONCOCT in anvi'o	OTHER
D3_Bin_13	MAG	Bacteria	Cyanobacteriota	Vampirovibrionia	Obscuribacterales	Obscuribacteraceae	Obscuribacter		multi-marker approach	96.55	2.66	5.94	6.15225	0.48	142	5170	0.892011	59	3	MetaSPAdes (v3.10.1 )	high	checkm (v1.0.7 )	kmer+coverage	CONCOCT in anvi'o	OTHER
D1_Bin_34	MAG	Bacteria	Proteobacteria	Alphaproteobacteria	Rhizobiales	Xanthobacteraceae	SG-bin9		multi-marker approach	96.24	2.69	3.77	3.91729	0.6	256	3627	0.855275	48	1	MetaSPAdes (v3.10.1 )	med	checkm (v1.0.7 )	kmer+coverage	CONCOCT in anvi'o	OTHER
D1_Bin_18	MAG	Bacteria	Proteobacteria	Gammaproteobacteria	Nevskiales	Nevskiaceae	Nevskia	Nevskia ramosa	multi-marker approach	95.98	3.44	4.54	4.73015	0.64	380	4076	0.876119	47	0	MetaSPAdes (v3.10.1 )	med	checkm (v1.0.7 )	kmer+coverage	CONCOCT in anvi'o	OTHER
D1_Bin_10	MAG	Bacteria	Planctomycetota	Planctomycetes	Planctomycetales	Planctomycetaceae			multi-marker approach	94.25	0.1	9.25	9.81432	0.61	262	6976	0.835118	90	0	MetaSPAdes (v3.10.1 )	med	checkm (v1.0.7 )	kmer+coverage	CONCOCT in anvi'o	OTHER
D5_Bin_16	MAG	Bacteria	Proteobacteria	Gammaproteobacteria	Betaproteobacteriales	Nitrosomonadaceae	Nitrosomonas		multi-marker approach	94.02	1.03	2.93	3.11636	0.45	93	2713	0.85841	31	3	MetaSPAdes (v3.10.1 )	high	checkm (v1.0.7 )	kmer+coverage	CONCOCT in anvi'o	OTHER
D8_Bin_6	MAG	Bacteria	Proteobacteria	Gammaproteobacteria	Nevskiales	Nevskiaceae	Nevskia		multi-marker approach	93.84	2.28	4.31	4.59292	0.65	98	3940	0.895986	43	0	MetaSPAdes (v3.10.1 )	med	checkm (v1.0.7 )	kmer+coverage	CONCOCT in anvi'o	OTHER
D6_Bin_7	MAG	Bacteria	Proteobacteria	Alphaproteobacteria	Caulobacterales	Hyphomonadaceae			multi-marker approach	93.02	0.81	2.53	2.71985	0.62	48	2241	0.876408	38	0	MetaSPAdes (v3.10.1 )	med	checkm (v1.0.7 )	kmer+coverage	CONCOCT in anvi'o	OTHER
D1_Bin_37	MAG	Bacteria	Proteobacteria	Gammaproteobacteria	Betaproteobacteriales	Burkholderiaceae	Rhizobacter		multi-marker approach	91.6	1.13	2.78	3.03493	0.66	307	2663	0.876231	38	1	MetaSPAdes (v3.10.1 )	med	checkm (v1.0.7 )	kmer+coverage	CONCOCT in anvi'o	OTHER
D5_Bin_15	MAG	Bacteria	Proteobacteria	Alphaproteobacteria	Sphingomonadales	Sphingomonadaceae	Sphingomonas	GCA_002083645.1	multi-marker approach	91.31	1.11	3.38	3.70168	0.62	231	3415	0.882797	39	1	MetaSPAdes (v3.10.1 )	med	checkm (v1.0.7 )	kmer+coverage	CONCOCT in anvi'o	OTHER
D5_Bin_17	MAG	Bacteria	Proteobacteria	Alphaproteobacteria	Caulobacterales	Hyphomonadaceae			multi-marker approach	91.31	1.62	2.55	2.79268	0.63	269	2537	0.868325	38	0	MetaSPAdes (v3.10.1 )	med	checkm (v1.0.7 )	kmer+coverage	CONCOCT in anvi'o	OTHER
D3_Bin_14	MAG	Bacteria	Cyanobacteriota	Vampirovibrionia	Obscuribacterales	Obscuribacteraceae			multi-marker approach	90.83	8.07	3.77	4.15061	0.47	519	3575	0.831702	66	4	MetaSPAdes (v3.10.1 )	med	checkm (v1.0.7 )	kmer+coverage	CONCOCT in anvi'o	OTHER
D4_Bin_13	MAG	Bacteria	Actinobacteriota	Actinobacteria	Corynebacteriales	Corynebacteriaceae	Mycobacterium	Mycobacterium llatzerense	multi-marker approach	90.03	0.97	4.86	5.3982	0.67	243	4691	0.899004	47	1	MetaSPAdes (v3.10.1 )	med	checkm (v1.0.7 )	kmer+coverage	CONCOCT in anvi'o	OTHER
D3_Bin_4	MAG	Bacteria	Proteobacteria	Alphaproteobacteria	Rhizobiales	Xanthobacteraceae	Bradyrhizobium		multi-marker approach	88.97	1.46	6.24	7.0136	0.64	651	6216	0.834041	48	0	MetaSPAdes (v3.10.1 )	med	checkm (v1.0.7 )	kmer+coverage	CONCOCT in anvi'o	OTHER
D1_Bin_22	MAG	Bacteria	Proteobacteria	Gammaproteobacteria	Nevskiales	Nevskiaceae	Nevskia		multi-marker approach	88.22	1.13	3.99	4.52278	0.65	6	3617	0.90102	36	0	MetaSPAdes (v3.10.1 )	med	checkm (v1.0.7 )	kmer+coverage	CONCOCT in anvi'o	OTHER
D1_Bin_47	MAG	Bacteria	Proteobacteria	Gammaproteobacteria	Legionellales	Legionellaceae	UBA10507		multi-marker approach	86.55	1.69	2.03	2.34547	0.39	232	1894	0.844088	27	3	MetaSPAdes (v3.10.1 )	med	checkm (v1.0.7 )	kmer+coverage	CONCOCT in anvi'o	OTHER
ND5_Bin_55_1	MAG	Bacteria	Proteobacteria	Alphaproteobacteria	Rhizobiales	Xanthobacteraceae			multi-marker approach	83.12	0.85	4.45	5.35371	0.65	60	4295	0.89733	48	0	MetaSPAdes (v3.10.1 )	med	checkm (v1.0.7 )	kmer+coverage	CONCOCT in anvi'o	OTHER
ND5_Bin_65	MAG	Bacteria	Bdellovibrionota	Bacteriovoracia					multi-marker approach	82.88	0.84	2.94	3.5473	0.55	431	2999	0.850217	33	0	MetaSPAdes (v3.10.1 )	med	checkm (v1.0.7 )	kmer+coverage	CONCOCT in anvi'o	OTHER
ND3_Bin_16	MAG	Bacteria	Proteobacteria	Gammaproteobacteria	Nevskiales	Nevskiaceae			multi-marker approach	82.8	0.45	2.86	3.45411	0.63	114	2589	0.91236	35	0	MetaSPAdes (v3.10.1 )	med	checkm (v1.0.7 )	kmer+coverage	CONCOCT in anvi'o	OTHER
D1_Bin_21	MAG	Bacteria	Proteobacteria	Gammaproteobacteria	Betaproteobacteriales	SG8-41	Ga0077527		multi-marker approach	82.15	3.11	2.97	3.61534	0.6	474	3115	0.855311	32	1	MetaSPAdes (v3.10.1 )	med	checkm (v1.0.7 )	kmer+coverage	CONCOCT in anvi'o	OTHER
D4_Bin_2	MAG	Bacteria	Cyanobacteriota	Vampirovibrionia	Obscuribacterales	Obscuribacteraceae			multi-marker approach	82.1	4.39	7.61	9.26918	0.51	945	6363	0.756345	67	0	MetaSPAdes (v3.10.1 )	med	checkm (v1.0.7 )	kmer+coverage	CONCOCT in anvi'o	OTHER
D4_Bin_8	MAG	Bacteria	Planctomycetota	Planctomycetes	Pirellulales	UBA1268			multi-marker approach	80.47	0.7	3.06	3.80266	0.67	485	2578	0.824444	51	1	MetaSPAdes (v3.10.1 )	med	checkm (v1.0.7 )	kmer+coverage	CONCOCT in anvi'o	OTHER
D1_Bin_43	MAG	Bacteria	Proteobacteria	Alphaproteobacteria	UBA998	UBA3002			multi-marker approach	78.97	0.1	1.68	2.12739	0.5	291	1722	0.816489	27	1	MetaSPAdes (v3.10.1 )	med	checkm (v1.0.7 )	kmer+coverage	CONCOCT in anvi'o	OTHER
D1_Bin_42	MAG	Bacteria	Proteobacteria	Alphaproteobacteria	Rhizobiales	Hyphomicrobiaceae	Hyphomicrobium		multi-marker approach	78.58	0	2.39	3.04149	0.6	25	2209	0.871227	32	1	MetaSPAdes (v3.10.1 )	med	checkm (v1.0.7 )	kmer+coverage	CONCOCT in anvi'o	OTHER
ND1_Bin_16	MAG	Bacteria	Cyanobacteriota	Cyanobacteriia	Synechococcales_A	Cyanobiaceae	RCC307	GCA_002006815.1	multi-marker approach	75.11	1.91	1.35	1.79736	0.53	299	1433	0.798318	29	1	MetaSPAdes (v3.10.1 )	med	checkm (v1.0.7 )	kmer+coverage	CONCOCT in anvi'o	OTHER
D2_Bin_6	MAG	Bacteria	Proteobacteria	Gammaproteobacteria	Legionellales	Legionellaceae	UBA10507		multi-marker approach	74.04	0.78	1.67	2.25554	0.39	263	1562	0.829693	27	3	MetaSPAdes (v3.10.1 )	med	checkm (v1.0.7 )	kmer+coverage	CONCOCT in anvi'o	OTHER
D4_Bin_6	MAG	Bacteria	Proteobacteria	Alphaproteobacteria	Sphingomonadales	Sphingomonadaceae	Porphyrobacter		multi-marker approach	73.14	2.35	3.1	4.23845	0.63	594	3126	0.831805	39	1	MetaSPAdes (v3.10.1 )	med	checkm (v1.0.7 )	kmer+coverage	CONCOCT in anvi'o	OTHER
ND2_Bin_26	MAG	Bacteria	Patescibacteria	Paceibacteria	UBA9983	Kaiserbacteraceae	C7867-001		multi-marker approach	71.68	1.72	0.67	0.93471	0.53	30	734	0.887354	44	3	MetaSPAdes (v3.10.1 )	med	checkm (v1.0.7 )	kmer+coverage	CONCOCT in anvi'o	OTHER
D3_Bin_22	MAG	Bacteria	Proteobacteria	Alphaproteobacteria	Sphingomonadales	Sphingomonadaceae	Sphingomonas	Sphingomonas sp3	multi-marker approach	67.24	0	1.7	2.52826	0.64	36	1673	0.930719	15	0	MetaSPAdes (v3.10.1 )	med	checkm (v1.0.7 )	kmer+coverage	CONCOCT in anvi'o	OTHER
D1_Bin_38	MAG	Bacteria	Bdellovibrionota	Bacteriovoracia	Bacteriovoracales	Bacteriovoracaceae	UBA6144		multi-marker approach	66.67	1.79	2.58	3.86981	0.5	176	2636	0.909923	28	0	MetaSPAdes (v3.10.1 )	med	checkm (v1.0.7 )	kmer+coverage	CONCOCT in anvi'o	OTHER
D4_Bin_7	MAG	Bacteria	Planctomycetota	Planctomycetes	Planctomycetales	Planctomycetaceae			multi-marker approach	63.91	0	3.76	5.88327	0.59	24	3041	0.8756	63	1	MetaSPAdes (v3.10.1 )	med	checkm (v1.0.7 )	kmer+coverage	CONCOCT in anvi'o	OTHER
D1_Bin_30	MAG	Bacteria	Planctomycetota	Phycisphaerae	Phycisphaerales	SM1A02			multi-marker approach	60.8	0	2.27	3.73355	0.65	263	1868	0.83891	29	1	MetaSPAdes (v3.10.1 )	med	checkm (v1.0.7 )	kmer+coverage	CONCOCT in anvi'o	OTHER
D3_Bin_5	MAG	Bacteria	Cyanobacteriota	Vampirovibrionia	Obscuribacterales	Obscuribacteraceae			multi-marker approach	60.34	0.94	4.79	7.93835	0.49	33	3826	0.875923	46	1	MetaSPAdes (v3.10.1 )	med	checkm (v1.0.7 )	kmer+coverage	CONCOCT in anvi'o	OTHER
D1_Bin_4	MAG	Bacteria	Cyanobacteriota	Vampirovibrionia	Obscuribacterales				multi-marker approach	60.26	1.71	8.58	14.2383	0.5	428	6804	0.809793	41	0	MetaSPAdes (v3.10.1 )	med	checkm (v1.0.7 )	kmer+coverage	CONCOCT in anvi'o	OTHER
ND1_Bin_14	MAG	Archaea	Crenarchaeota	Nitrososphaeria	Nitrososphaerales	Nitrosopumilaceae	Nitrosoarchaeum		multi-marker approach	59.62	2.43	0.91	1.52633	0.33	146	1039	0.826832	15	1	MetaSPAdes (v3.10.1 )	med	checkm (v1.0.7 )	kmer+coverage	CONCOCT in anvi'o	OTHER
D1_Bin_25	MAG	Bacteria	Proteobacteria	Alphaproteobacteria	Acetobacterales	Acetobacteraceae			multi-marker approach	56.9	0	3.38	5.94025	0.69	53	3262	0.930189	35	0	MetaSPAdes (v3.10.1 )	med	checkm (v1.0.7 )	kmer+coverage	CONCOCT in anvi'o	OTHER
ND1_Bin_9	MAG	Bacteria	Proteobacteria	Gammaproteobacteria	Betaproteobacteriales	Burkholderiaceae	Limnohabitans		multi-marker approach	56.26	7.99	1.73	3.07501	0.52	440	1743	0.810476	21	0	MetaSPAdes (v3.10.1 )	med	checkm (v1.0.7 )	kmer+coverage	CONCOCT in anvi'o	OTHER
D1_Bin_16	MAG	Bacteria	Proteobacteria	Alphaproteobacteria	Rhizobiales	Xanthobacteraceae	SG-bin9		multi-marker approach	55.57	0.63	2.61	4.69678	0.61	455	2616	0.828411	25	0	MetaSPAdes (v3.10.1 )	med	checkm (v1.0.7 )	kmer+coverage	CONCOCT in anvi'o	OTHER
ND1_Bin_30	MAG	Bacteria	Chloroflexota	Ellin6529	CSP1-4	UBA10416	UBA10416		multi-marker approach	55.26	2.16	0.75	1.35722	0.63	150	776	0.873972	26	0	MetaSPAdes (v3.10.1 )	med	checkm (v1.0.7 )	kmer+coverage	CONCOCT in anvi'o	OTHER
ND1_Bin_12	MAG	Bacteria	Proteobacteria	Gammaproteobacteria	Betaproteobacteriales	Methylophilaceae	Methylopumilus		multi-marker approach	53.13	3.61	0.89	1.67514	0.38	138	928	0.839297	23	1	MetaSPAdes (v3.10.1 )	med	checkm (v1.0.7 )	kmer+coverage	CONCOCT in anvi'o	OTHER
D3_Bin_7	MAG	Bacteria	Proteobacteria	Gammaproteobacteria	Betaproteobacteriales	SG8-41	Ga0077527		multi-marker approach	50.44	9.09	2.47	4.89691	0.61	680	2645	0.812474	15	0	MetaSPAdes (v3.10.1 )	med	checkm (v1.0.7 )	kmer+coverage	CONCOCT in anvi'o	OTHER
